# Supplementary material for: Diversity of Rabies Virus Variants in Insectivorous Bats (Chiroptera: Vespertilionidae and Molossidae): An Epidemiological Study in Central Argentine Patagonia
Source: Viruses. 2025 May 30;17(6):788. doi: 10.3390/v17060788 (PMC12197604; doi:10.3390/v17060788)
Supplement: Supplementary file 1 [file viruses-17-00788-s001.zip]

Archive with 1 entries (1 files):
- viruses-3590362-supplementary.pdf
